# Supplementary material for: Genome-Wide Identification and Expression Analysis of BAG Family in Sweet Potato and Its Two Diploid Relatives
Source: Int J Mol Sci. 2025 Sep 17;26(18):9053. doi: 10.3390/ijms26189053 (PMC12470027; doi:10.3390/ijms26189053)
Supplement: Supplementary file 1 [file ijms-26-09053-s001.zip]

Archive with 1 entries (1 files):
- ijms-3841768-supplementary.pdf
